# Supplementary material for: p62 is Negatively Implicated in the TRAF6-BECN1 Signaling Axis for Autophagy Activation and Cancer Progression by Toll-Like Receptor 4 (TLR4)
Source: Cells. 2020 May 6;9(5):1142. doi: 10.3390/cells9051142 (PMC7290749; doi:10.3390/cells9051142)
Supplement: Supplementary file 1 [file cells-09-01142-s001.zip]

Archive with 6 entries (6 files):
- Figure S1.pdf
- Figure S2.pdf
- Figure S3.pdf
- Figure S4.pdf
- Figure S5.pdf
- Supplementary information (Kim et al., 2020 Cells).docx
